# Supplementary material for: Evaluation of the Most Stressful Dental Treatment Procedures of Conservative Dentistry among Polish Dental Students
Source: Int J Environ Res Public Health. 2021 Apr 22;18(9):4448. doi: 10.3390/ijerph18094448 (PMC8122741; doi:10.3390/ijerph18094448)
Supplement: Supplementary file 1 [file ijerph-18-04448-s001.zip]

Archive with 1 entries (1 files):
- ijerph-1160783-supplementary.pdf
